# Supplementary material for: Genome-wide association study identifies several loci for HEV seropositivity
Source: iScience. 2023 Aug 10;26(9):107586. doi: 10.1016/j.isci.2023.107586 (PMC10470371; doi:10.1016/j.isci.2023.107586)
Supplement: Table S3. List of genes mapped to gnomic loci associated with HEV seropositivity binary GWAS related to Figures 1 and 2 — Footnote: ENSG: Ensembl gene IDs; posMapSNPs (posMap): The number of SNPs mapped to gene based on positional mapping; eqtlMapSNPs: The number of SNPs mapped to the gene based on eQTLs mappingg; ciMap: "Yes" if the gene is mapped by chromatin interaction mapping. [file mmc2.xlsx]

## Sheet: Table S3
No	ENSG	Symbol	Type	posMapSNPs	eqtlMapSNPs	ciMap
1	ENSG00000252343	RNU2-34P	snRNA	0	0	Yes
2	ENSG00000212475	RNU6-400P	snRNA	1	0	Yes
3	ENSG00000252008	RNU6-927P	snRNA	3	0	No
4	ENSG00000212170	RNU1-77P	snRNA	0	0	Yes
5	ENSG00000199646	RNU6-1272P	snRNA	2	0	Yes
6	ENSG00000206843	RNU6-206P	snRNA	0	0	Yes
7	ENSG00000199792	RNU6-1233P	snRNA	0	0	Yes
8	ENSG00000201648	RNU4-91P	snRNA	0	0	Yes
9	ENSG00000201452	RNU6-1317P	snRNA	0	0	Yes
10	ENSG00000199858	RNU6-1120P	snRNA	0	0	Yes
11	ENSG00000207366	RNU6-297P	snRNA	0	0	Yes
12	ENSG00000253021	RNU6-902P	snRNA	2	0	Yes
13	ENSG00000252890	RNU6-699P	snRNA	0	0	Yes
14	ENSG00000206629	RNU1-63P	snRNA	0	0	Yes
15	ENSG00000207026	RNU6-472P	snRNA	3	0	Yes
16	ENSG00000202380	RNU1-55P	snRNA	0	0	Yes
17	ENSG00000207477	RNU6-318P	snRNA	0	0	Yes
18	ENSG00000200388	RNU6-618P	snRNA	0	0	Yes
19	ENSG00000252390	RNU5F-4P	snRNA	0	0	Yes
20	ENSG00000252995	RNU6-667P	snRNA	0	0	Yes
21	ENSG00000238319	snoU13	snoRNA	0	0	Yes
22	ENSG00000251881	SNORD112	snoRNA	0	0	Yes
23	ENSG00000271842	snoU13	snoRNA	0	0	Yes
24	ENSG00000238984	snoU13	snoRNA	0	0	Yes
25	ENSG00000201465	SNORA51	snoRNA	0	0	Yes
26	ENSG00000200288	SNORA18	snoRNA	0	0	Yes
27	ENSG00000201957	SNORA25	snoRNA	0	0	Yes
28	ENSG00000251824	SNORD112	snoRNA	0	0	Yes
29	ENSG00000252200	snoZ6	snoRNA	0	0	Yes
30	ENSG00000251778	SNORA3	snoRNA	4	0	No
31	ENSG00000251863	SNORD112	snoRNA	6	0	Yes
32	ENSG00000238724	snoU13	snoRNA	1	0	Yes
33	ENSG00000239153	snoU13	snoRNA	0	0	Yes
34	ENSG00000238625	snoU13	snoRNA	0	0	Yes
35	ENSG00000251833	snoR26	snoRNA	0	0	Yes
36	ENSG00000238661	snoU13	snoRNA	0	0	Yes
37	ENSG00000239033	snoU13	snoRNA	0	0	Yes
38	ENSG00000270130	RP11-214K3.23	sense_intronic	0	0	Yes
39	ENSG00000270048	RP11-214K3.22	sense_intronic	0	0	Yes
40	ENSG00000269997	RP11-214K3.21	sense_intronic	0	0	Yes
41	ENSG00000269938	RP11-214K3.20	sense_intronic	0	0	Yes
42	ENSG00000270061	RP11-214K3.19	sense_intronic	0	0	Yes
43	ENSG00000270095	RP11-214K3.18	sense_intronic	0	0	Yes
44	ENSG00000223941	LINC01014	sense_intronic	0	0	Yes
45	ENSG00000261061	RP11-303E16.2	sense_intronic	0	0	Yes
46	ENSG00000268605	CTB-50E14.4	sense_intronic	0	0	Yes
47	ENSG00000227698	AP001619.2	sense_intronic	4	4	No
48	ENSG00000272435	5S_rRNA	rRNA	4	0	Yes
49	ENSG00000252336	RNA5SP148	rRNA	0	0	Yes
50	ENSG00000252424	RNA5SP384	rRNA	0	0	Yes
51	ENSG00000212425	RNA5SP105	rRNA	0	0	Yes
52	ENSG00000200313	RNA5-8SP7	rRNA	0	0	Yes
53	ENSG00000248770	RP11-665C14.1	pseudogene	0	0	Yes
54	ENSG00000225356	RP11-433O3.1	pseudogene	0	0	Yes
55	ENSG00000251433	RP11-540E16.1	pseudogene	0	0	Yes
56	ENSG00000250636	RP11-335L23.2	pseudogene	0	0	Yes
57	ENSG00000230219	FAM92A1P2	pseudogene	0	0	Yes
58	ENSG00000233996	AC013439.4	pseudogene	0	0	Yes
59	ENSG00000223824	AC019178.3	pseudogene	0	0	Yes
60	ENSG00000204253	HNRNPCP2	pseudogene	0	0	Yes
61	ENSG00000213110	AC019178.2	pseudogene	0	0	Yes
62	ENSG00000229023	AC067945.3	pseudogene	0	0	Yes
63	ENSG00000230611	HMGB1P27	pseudogene	0	0	Yes
64	ENSG00000257511	RP11-278C7.1	pseudogene	0	0	Yes
65	ENSG00000257316	RP11-267D19.2	pseudogene	2	0	Yes
66	ENSG00000250788	TUBB8P4	pseudogene	4	0	Yes
67	ENSG00000241129	RPL22P19	pseudogene	3	0	No
68	ENSG00000259419	HNRNPCP3	pseudogene	2	0	Yes
69	ENSG00000259493	RP11-621H8.2	pseudogene	0	0	Yes
70	ENSG00000259208	RP11-621H8.1	pseudogene	0	0	Yes
71	ENSG00000260674	RP11-591L14.2	pseudogene	0	0	Yes
72	ENSG00000213527	RP11-591L14.1	pseudogene	0	0	Yes
73	ENSG00000259229	RP11-38G5.3	pseudogene	0	0	Yes
74	ENSG00000259770	RP11-81A1.3	pseudogene	0	0	Yes
75	ENSG00000271364	RP11-81A1.8	pseudogene	0	0	Yes
76	ENSG00000180725	AC015871.1	pseudogene	0	0	Yes
77	ENSG00000230383	AC009245.3	pseudogene	0	0	Yes
78	ENSG00000234639	AC009263.2	pseudogene	0	0	Yes
79	ENSG00000229677	RP11-383F6.1	pseudogene	1	0	Yes
80	ENSG00000230101	TUBB3P2	pseudogene	1	0	Yes
81	ENSG00000220725	RP11-228O6.2	pseudogene	121	0	No
82	ENSG00000219095	RP11-323I14__A.1	pseudogene	0	0	Yes
83	ENSG00000237645	RP11-521A24.1	pseudogene	0	0	Yes
84	ENSG00000232601	RP11-393N4.1	pseudogene	0	0	Yes
85	ENSG00000213169	RP11-393N4.2	pseudogene	0	0	Yes
86	ENSG00000230497	RP11-432A8.2	pseudogene	0	0	Yes
87	ENSG00000236241	RP11-744O11.2	pseudogene	0	0	Yes
88	ENSG00000214192	UBE2V1P2	pseudogene	0	0	Yes
89	ENSG00000230362	RP11-809F4.2	pseudogene	0	0	Yes
90	ENSG00000231244	PSMC1P3	pseudogene	0	0	Yes
91	ENSG00000213238	AC008155.2	pseudogene	0	0	Yes
92	ENSG00000239254	RP11-365F18.3	pseudogene	0	0	Yes
93	ENSG00000238026	RP11-78E6.1	pseudogene	3	0	Yes
94	ENSG00000240429	LRRFIP1P1	pseudogene	0	0	Yes
95	ENSG00000214604	NPM1P36	pseudogene	0	0	Yes
96	ENSG00000258392	RPA2P1	pseudogene	0	0	Yes
97	ENSG00000244053	RPL13AP2	pseudogene	0	0	Yes
98	ENSG00000214903	RPS15AP3	pseudogene	0	0	Yes
99	ENSG00000259117	RP11-476J6.1	pseudogene	0	0	Yes
100	ENSG00000258639	RP11-10A2.1	pseudogene	0	0	Yes
101	ENSG00000270359	RP11-2G1.3	pseudogene	0	0	Yes
102	ENSG00000258750	RP11-2G1.2	pseudogene	0	0	Yes
103	ENSG00000242417	RP11-286B5.1	pseudogene	0	0	Yes
104	ENSG00000258401	RP11-326E7.1	pseudogene	11	0	Yes
105	ENSG00000243101	RPS3P7	pseudogene	0	0	Yes
106	ENSG00000260229	RP11-391L3.5	pseudogene	1	0	Yes
107	ENSG00000268034	AC005795.1	pseudogene	0	0	Yes
108	ENSG00000269800	PLEKHA3P1	pseudogene	0	0	Yes
109	ENSG00000268997	DNAJC19P3	pseudogene	0	0	Yes
110	ENSG00000269354	AC005626.3	pseudogene	0	0	Yes
111	ENSG00000268582	AC005794.1	pseudogene	0	0	Yes
112	ENSG00000269119	HNRNPA1P52	pseudogene	0	0	Yes
113	ENSG00000233681	CEACAMP1	pseudogene	0	0	Yes
114	ENSG00000231561	CEACAMP5	pseudogene	0	0	Yes
115	ENSG00000243167	RPS10P28	pseudogene	0	0	Yes
116	ENSG00000238092	CEACAMP6	pseudogene	0	0	Yes
117	ENSG00000248257	PSG10P	pseudogene	0	0	Yes
118	ENSG00000227349	CEACAMP7	pseudogene	0	0	Yes
119	ENSG00000230529	CEACAMP9	pseudogene	0	0	Yes
120	ENSG00000241104	CEACAMP10	pseudogene	0	0	Yes
121	ENSG00000236123	CEACAMP11	pseudogene	0	0	Yes
122	ENSG00000230681	CEACAMP4	pseudogene	0	0	Yes
123	ENSG00000204933	CD177P1	pseudogene	0	0	Yes
124	ENSG00000270679	CTC-512J12.7	pseudogene	2	0	Yes
125	ENSG00000267590	NDUFA3P1	pseudogene	3	0	Yes
126	ENSG00000176761	ZNF285B	pseudogene	2	0	Yes
127	ENSG00000230666	CEACAM22P	pseudogene	0	0	Yes
128	ENSG00000224366	AC138472.4	pseudogene	0	0	Yes
129	ENSG00000251430	RP11-63H19.1	pseudogene	1	0	No
130	ENSG00000251385	RP11-63H19.2	pseudogene	1	0	No
131	ENSG00000249893	MTND6P16	pseudogene	1	0	No
132	ENSG00000250169	MTND5P13	pseudogene	1	0	No
133	ENSG00000248259	RP11-63H19.5	pseudogene	1	0	No
134	ENSG00000249045	RP11-63H19.8	pseudogene	1	0	No
135	ENSG00000248328	RP11-63H19.6	pseudogene	1	0	No
136	ENSG00000244669	RP11-158O16.1	pseudogene	1	0	No
137	ENSG00000248447	RP11-633G11.1	pseudogene	0	0	Yes
138	ENSG00000248998	EFTUD1P2	pseudogene	0	0	Yes
139	ENSG00000249351	RP11-498E11.2	pseudogene	0	0	Yes
140	ENSG00000243199	RP11-408P14.1	pseudogene	0	0	Yes
141	ENSG00000236562	RP11-396M11.1	pseudogene	0	0	Yes
142	ENSG00000250030	RP11-584P21.4	pseudogene	0	0	Yes
143	ENSG00000270257	RP11-17P16.2	pseudogene	0	0	Yes
144	ENSG00000270807	RP13-359K18.1	pseudogene	2	0	Yes
145	ENSG00000244743	RP11-8P13.1	pseudogene	0	0	Yes
146	ENSG00000256986	RP11-313F23.2	pseudogene	4	0	Yes
147	ENSG00000258794	RP11-313F23.5	pseudogene	4	0	Yes
148	ENSG00000256614	RP13-7D7.1	pseudogene	2	0	Yes
149	ENSG00000256070	RP11-56H16.1	pseudogene	5	0	Yes
150	ENSG00000214070	AC011999.1	pseudogene	0	0	Yes
151	ENSG00000230037	UBBP1	pseudogene	0	0	Yes
152	ENSG00000229568	AC010146.1	pseudogene	0	0	Yes
153	ENSG00000233045	AC097523.1	pseudogene	0	0	Yes
154	ENSG00000234645	YWHAEP5	pseudogene	0	0	Yes
155	ENSG00000237939	AC097523.3	pseudogene	0	0	Yes
156	ENSG00000232915	AC097721.1	pseudogene	0	0	Yes
157	ENSG00000229104	YY1P2	pseudogene	0	0	Yes
158	ENSG00000232992	AHCYP4	pseudogene	0	0	Yes
159	ENSG00000235232	MRPS18BP2	pseudogene	0	0	Yes
160	ENSG00000214264	RP11-356J5.5	pseudogene	0	0	Yes
161	ENSG00000255231	MRPS36P4	pseudogene	0	0	Yes
162	ENSG00000256533	RP11-212D19.5	pseudogene	1	0	No
163	ENSG00000255982	NXPE2P1	pseudogene	1	0	Yes
164	ENSG00000270204	RP11-172C16.5	pseudogene	1	0	Yes
165	ENSG00000233402	TARDBPP1	pseudogene	0	0	Yes
166	ENSG00000234241	RP4-775C13.1	pseudogene	0	0	Yes
167	ENSG00000271565	RP4-775C13.2	pseudogene	0	0	Yes
168	ENSG00000215586	RP5-836E8.1	pseudogene	0	0	Yes
169	ENSG00000223500	AC083862.6	pseudogene	0	0	Yes
170	ENSG00000236357	EI24P1	pseudogene	2	0	Yes
171	ENSG00000271413	RP11-809F4.4	pseudogene	2	0	Yes
172	ENSG00000227149	AC092156.3	pseudogene	0	0	Yes
173	ENSG00000231567	MTND2P19	pseudogene	0	0	Yes
174	ENSG00000223921	MTND1P27	pseudogene	0	0	Yes
175	ENSG00000270766	RP11-627K11.5	pseudogene	0	0	Yes
176	ENSG00000243517	RP11-627K11.1	pseudogene	0	0	Yes
177	ENSG00000270395	RP11-627K11.4	pseudogene	0	0	Yes
178	ENSG00000256176	RP11-627K11.3	pseudogene	0	0	Yes
179	ENSG00000203437	RP11-820K3.3	pseudogene	0	0	Yes
180	ENSG00000256159	RP11-820K3.4	pseudogene	0	0	Yes
181	ENSG00000231788	RPL31P50	pseudogene	0	0	Yes
182	ENSG00000233381	AK4P3	pseudogene	0	0	Yes
183	ENSG00000256843	RP11-467L13.4	pseudogene	0	0	Yes
184	ENSG00000223722	RP11-467L13.5	pseudogene	0	0	Yes
185	ENSG00000256465	RP11-428G5.6	pseudogene	0	0	Yes
186	ENSG00000244436	RP11-428G5.1	pseudogene	0	0	Yes
187	ENSG00000242314	RP11-428G5.2	pseudogene	0	0	Yes
188	ENSG00000256987	RP11-428G5.7	pseudogene	0	0	Yes
189	ENSG00000257094	RP11-50I19.1	pseudogene	0	0	Yes
190	ENSG00000257852	RP11-843B15.1	pseudogene	0	0	Yes
191	ENSG00000271357	RP11-843B15.3	pseudogene	0	0	Yes
192	ENSG00000258134	RP11-956A19.1	pseudogene	3	0	Yes
193	ENSG00000259461	ANP32BP3	pseudogene	0	0	Yes
194	ENSG00000129187	DCTD	protein_coding	2	2	Yes
195	ENSG00000218336	TENM3	protein_coding	2	0	No
196	ENSG00000138386	NAB1	protein_coding	24	59	Yes
197	ENSG00000138379	MSTN	protein_coding	0	47	Yes
198	ENSG00000189362	TMEM194B	protein_coding	61	59	Yes
199	ENSG00000187699	C2orf88	protein_coding	0	60	Yes
200	ENSG00000138381	ASNSD1	protein_coding	0	49	Yes
201	ENSG00000115419	GLS	protein_coding	0	49	Yes
202	ENSG00000198130	HIBCH	protein_coding	9	61	Yes
203	ENSG00000151690	MFSD6	protein_coding	57	61	Yes
204	ENSG00000151689	INPP1	protein_coding	19	60	Yes
205	ENSG00000138378	STAT4	protein_coding	0	2	Yes
206	ENSG00000138449	SLC40A1	protein_coding	0	0	Yes
207	ENSG00000151687	ANKAR	protein_coding	0	0	Yes
208	ENSG00000128694	OSGEPL1	protein_coding	0	0	Yes
209	ENSG00000128699	ORMDL1	protein_coding	0	0	Yes
210	ENSG00000231145	AC013468.1	protein_coding	0	0	Yes
211	ENSG00000064933	PMS1	protein_coding	0	0	Yes
212	ENSG00000115415	STAT1	protein_coding	0	0	Yes
213	ENSG00000139131	YARS2	protein_coding	0	0	Yes
214	ENSG00000110975	SYT10	protein_coding	5	0	Yes
215	ENSG00000119242	CCDC92	protein_coding	0	1	Yes
216	ENSG00000150990	DHX37	protein_coding	3	1	No
217	ENSG00000168778	TCTN2	protein_coding	0	0	Yes
218	ENSG00000179195	ZNF664	protein_coding	0	0	Yes
219	ENSG00000178882	FAM101A	protein_coding	0	0	Yes
220	ENSG00000073060	SCARB1	protein_coding	3	0	No
221	ENSG00000150991	UBC	protein_coding	3	0	No
222	ENSG00000184992	BRI3BP	protein_coding	3	0	No
223	ENSG00000081760	AACS	protein_coding	0	0	Yes
224	ENSG00000169684	CHRNA5	protein_coding	0	0	Yes
225	ENSG00000058335	RASGRF1	protein_coding	0	0	Yes
226	ENSG00000235711	ANKRD34C	protein_coding	3	0	Yes
227	ENSG00000166557	TMED3	protein_coding	3	0	Yes
228	ENSG00000169330	KIAA1024	protein_coding	1	0	Yes
229	ENSG00000136371	MTHFS	protein_coding	0	0	Yes
230	ENSG00000259332	ST20-MTHFS	protein_coding	0	0	Yes
231	ENSG00000180953	ST20	protein_coding	0	0	Yes
232	ENSG00000259642	C15orf37	protein_coding	0	0	Yes
233	ENSG00000257028	C15ORF37	protein_coding	0	0	Yes
234	ENSG00000140379	BCL2A1	protein_coding	0	0	Yes
235	ENSG00000086666	ZFAND6	protein_coding	0	0	Yes
236	ENSG00000103876	FAH	protein_coding	0	0	Yes
237	ENSG00000136379	ABHD17C	protein_coding	0	0	Yes
238	ENSG00000173559	NABP1	protein_coding	0	0	Yes
239	ENSG00000157680	DGKI	protein_coding	0	0	Yes
240	ENSG00000182158	CREB3L2	protein_coding	0	0	Yes
241	ENSG00000122787	AKR1D1	protein_coding	0	0	Yes
242	ENSG00000122778	KIAA1549	protein_coding	2	0	Yes
243	ENSG00000146858	ZC3HAV1L	protein_coding	2	0	Yes
244	ENSG00000105939	ZC3HAV1	protein_coding	1	0	No
245	ENSG00000122786	CALD1	protein_coding	9	6	Yes
246	ENSG00000122783	C7orf49	protein_coding	0	7	Yes
247	ENSG00000105875	WDR91	protein_coding	0	7	Yes
248	ENSG00000146859	TMEM140	protein_coding	0	7	Yes
249	ENSG00000085662	AKR1B1	protein_coding	0	0	Yes
250	ENSG00000172331	BPGM	protein_coding	0	0	Yes
251	ENSG00000146857	STRA8	protein_coding	0	0	Yes
252	ENSG00000112175	BMP5	protein_coding	121	103	Yes
253	ENSG00000169760	NLGN1	protein_coding	0	0	Yes
254	ENSG00000177694	NAALADL2	protein_coding	0	0	Yes
255	ENSG00000197584	KCNMB2	protein_coding	0	0	Yes
256	ENSG00000236338	AC015987.2	protein_coding	0	0	Yes
257	ENSG00000267697	LUZP6	protein_coding	0	0	Yes
258	ENSG00000171121	KCNMB3	protein_coding	0	0	Yes
259	ENSG00000109906	ZBTB16	protein_coding	2	0	Yes
260	ENSG00000166741	NNMT	protein_coding	0	0	Yes
261	ENSG00000187871	GFRAL	protein_coding	0	0	Yes
262	ENSG00000165496	RPL10L	protein_coding	0	0	Yes
263	ENSG00000139915	MDGA2	protein_coding	0	0	Yes
264	ENSG00000272781	MDGA2	protein_coding	0	0	Yes
265	ENSG00000103121	CMC2	protein_coding	0	0	Yes
266	ENSG00000166451	CENPN	protein_coding	0	0	Yes
267	ENSG00000166454	ATMIN	protein_coding	0	0	Yes
268	ENSG00000261609	GAN	protein_coding	1	0	Yes
269	ENSG00000153815	CMIP	protein_coding	1	0	No
270	ENSG00000197943	PLCG2	protein_coding	0	0	Yes
271	ENSG00000184860	SDR42E1	protein_coding	0	0	Yes
272	ENSG00000086696	HSD17B2	protein_coding	0	0	Yes
273	ENSG00000007129	CEACAM21	protein_coding	0	0	Yes
274	ENSG00000105352	CEACAM4	protein_coding	0	0	Yes
275	ENSG00000007306	CEACAM7	protein_coding	0	0	Yes
276	ENSG00000105388	CEACAM5	protein_coding	0	0	Yes
277	ENSG00000267881	CEA	protein_coding	0	0	Yes
278	ENSG00000086548	CEACAM6	protein_coding	0	0	Yes
279	ENSG00000170956	CEACAM3	protein_coding	0	0	Yes
280	ENSG00000183103	LYPD4	protein_coding	0	0	Yes
281	ENSG00000142025	DMRTC2	protein_coding	0	0	Yes
282	ENSG00000079435	LIPE	protein_coding	0	0	Yes
283	ENSG00000189377	CXCL17	protein_coding	0	0	Yes
284	ENSG00000124469	CEACAM8	protein_coding	0	0	Yes
285	ENSG00000124467	PSG8	protein_coding	0	0	Yes
286	ENSG00000231924	PSG1	protein_coding	0	0	Yes
287	ENSG00000170848	PSG6	protein_coding	0	0	Yes
288	ENSG00000183668	PSG9	protein_coding	0	0	Yes
289	ENSG00000131126	TEX101	protein_coding	0	0	Yes
290	ENSG00000167378	IRGQ	protein_coding	0	0	Yes
291	ENSG00000124444	ZNF576	protein_coding	0	0	Yes
292	ENSG00000226763	SRRM5	protein_coding	0	0	Yes
293	ENSG00000131116	ZNF428	protein_coding	0	0	Yes
294	ENSG00000105767	CADM4	protein_coding	0	0	Yes
295	ENSG00000105771	SMG9	protein_coding	0	0	Yes
296	ENSG00000104783	KCNN4	protein_coding	0	0	Yes
297	ENSG00000159871	LYPD5	protein_coding	0	0	Yes
298	ENSG00000167637	ZNF283	protein_coding	0	0	Yes
299	ENSG00000176222	ZNF404	protein_coding	0	0	Yes
300	ENSG00000124459	ZNF45	protein_coding	0	0	Yes
301	ENSG00000159905	ZNF221	protein_coding	0	0	Yes
302	ENSG00000204920	ZNF155	protein_coding	0	0	Yes
303	ENSG00000159882	ZNF230	protein_coding	0	0	Yes
304	ENSG00000159885	ZNF222	protein_coding	0	0	Yes
305	ENSG00000267022	ZNF223	protein_coding	2	0	Yes
306	ENSG00000178386	ZNF223	protein_coding	1	0	Yes
307	ENSG00000186026	ZNF284	protein_coding	2	0	Yes
308	ENSG00000267680	ZNF224	protein_coding	2	0	Yes
309	ENSG00000256294	ZNF225	protein_coding	2	0	Yes
310	ENSG00000263002	ZNF234	protein_coding	2	0	Yes
311	ENSG00000167380	ZNF226	protein_coding	2	0	Yes
312	ENSG00000131115	ZNF227	protein_coding	3	0	Yes
313	ENSG00000159917	ZNF235	protein_coding	5	0	Yes
314	ENSG00000159915	ZNF233	protein_coding	4	0	Yes
315	ENSG00000062370	ZNF112	protein_coding	4	0	Yes
316	ENSG00000267173	CTC-512J12.6	protein_coding	4	0	Yes
317	ENSG00000267508	ZNF285	protein_coding	3	0	Yes
318	ENSG00000167383	ZNF229	protein_coding	3	0	Yes
319	ENSG00000167384	ZNF180	protein_coding	2	0	Yes
320	ENSG00000216588	IGSF23	protein_coding	0	0	Yes
321	ENSG00000073008	PVR	protein_coding	0	0	Yes
322	ENSG00000186567	CEACAM19	protein_coding	0	0	Yes
323	ENSG00000213892	CEACAM16	protein_coding	0	0	Yes
324	ENSG00000130202	PVRL2	protein_coding	0	0	Yes
325	ENSG00000145242	EPHA5	protein_coding	0	0	Yes
326	ENSG00000145241	CENPC	protein_coding	0	0	Yes
327	ENSG00000035720	STAP1	protein_coding	0	0	Yes
328	ENSG00000183421	RIPK4	protein_coding	4	4	No
329	ENSG00000141956	PRDM15	protein_coding	4	4	No
330	ENSG00000183844	FAM3B	protein_coding	0	0	Yes
331	ENSG00000157617	C2CD2	protein_coding	4	0	No
332	ENSG00000173276	ZBTB21	protein_coding	0	0	Yes
333	ENSG00000177398	UMODL1	protein_coding	0	0	Yes
334	ENSG00000184385	C21orf128	protein_coding	0	0	Yes
335	ENSG00000115368	WDR75	protein_coding	0	8	No
336	ENSG00000057294	PKP2	protein_coding	0	0	Yes
337	ENSG00000139133	ALG10	protein_coding	3	0	Yes
338	ENSG00000115866	DARS	protein_coding	0	0	Yes
339	ENSG00000121966	CXCR4	protein_coding	0	0	Yes
340	ENSG00000144229	THSD7B	protein_coding	1	0	Yes
341	ENSG00000150540	HNMT	protein_coding	10	0	Yes
342	ENSG00000144228	SPOPL	protein_coding	0	0	Yes
343	ENSG00000144227	NXPH2	protein_coding	0	0	Yes
344	ENSG00000150782	IL18	protein_coding	0	0	Yes
345	ENSG00000150783	TEX12	protein_coding	0	0	Yes
346	ENSG00000272790	AP002884.3	protein_coding	0	0	Yes
347	ENSG00000197580	BCO2	protein_coding	0	0	Yes
348	ENSG00000180425	C11orf71	protein_coding	1	0	Yes
349	ENSG00000076053	RBM7	protein_coding	1	0	Yes
350	ENSG00000255663	RP11-212D19.4	protein_coding	1	0	Yes
351	ENSG00000076043	REXO2	protein_coding	1	0	Yes
352	ENSG00000095110	NXPE1	protein_coding	1	0	Yes
353	ENSG00000204361	NXPE2	protein_coding	0	0	Yes
354	ENSG00000137656	BUD13	protein_coding	0	0	Yes
355	ENSG00000109917	ZNF259	protein_coding	0	0	Yes
356	ENSG00000110243	APOA5	protein_coding	0	0	Yes
357	ENSG00000101311	FERMT1	protein_coding	0	0	Yes
358	ENSG00000165502	RPL36AL	protein_coding	0	8	No
359	ENSG00000198074	AKR1B10	protein_coding	0	0	Yes
360	ENSG00000227471	AKR1B15	protein_coding	0	0	Yes
361	ENSG00000146856	AGBL3	protein_coding	0	0	Yes
362	ENSG00000229974	AC083862.1	protein_coding	0	0	Yes
363	ENSG00000079432	CIC	protein_coding	0	0	Yes
364	ENSG00000204869	IGFL4	protein_coding	0	0	Yes
365	ENSG00000076003	MCM6	protein_coding	0	0	Yes
366	ENSG00000187950	OVCH1	protein_coding	0	0	Yes
367	ENSG00000110900	TSPAN11	protein_coding	0	0	Yes
368	ENSG00000139146	FAM60A	protein_coding	0	0	Yes
369	ENSG00000177340	AC024940.1	protein_coding	0	0	Yes
370	ENSG00000170456	DENND5B	protein_coding	0	0	Yes
371	ENSG00000139160	METTL20	protein_coding	0	0	Yes
372	ENSG00000151743	AMN1	protein_coding	0	0	Yes
373	ENSG00000174718	KIAA1551	protein_coding	0	0	Yes
374	ENSG00000151746	BICD1	protein_coding	3	0	Yes
375	ENSG00000087470	DNM1L	protein_coding	0	0	Yes
376	ENSG00000103811	CTSH	protein_coding	0	0	Yes
377	ENSG00000259495	RP11-210M15.2	protein_coding	0	0	Yes
378	ENSG00000172379	ARNT2	protein_coding	0	0	Yes
379	ENSG00000117899	MESDC2	protein_coding	0	0	Yes
380	ENSG00000140406	MESDC1	protein_coding	0	0	Yes
381	ENSG00000156206	C15orf26	protein_coding	0	0	Yes
382	ENSG00000231858	AC067945.4	processed_transcript	0	0	Yes
383	ENSG00000230292	NAALADL2-AS3	processed_transcript	0	0	Yes
384	ENSG00000267188	CTC-512J12.4	processed_transcript	3	0	Yes
385	ENSG00000176395	CEACAM20	processed_transcript	1	0	Yes
386	ENSG00000221878	PSG7	polymorphic_pseudogene	0	0	Yes
387	ENSG00000223249	Y_RNA	misc_RNA	0	0	Yes
388	ENSG00000251935	RN7SKP179	misc_RNA	53	0	Yes
389	ENSG00000201624	Y_RNA	misc_RNA	3	0	Yes
390	ENSG00000252982	RN7SKP234	misc_RNA	0	0	Yes
391	ENSG00000253020	RN7SKP40	misc_RNA	0	0	Yes
392	ENSG00000200616	Y_RNA	misc_RNA	0	0	Yes
393	ENSG00000222514	RN7SKP223	misc_RNA	0	0	Yes
394	ENSG00000252820	Y_RNA	misc_RNA	0	0	Yes
395	ENSG00000265842	RN7SL53P	misc_RNA	2	0	Yes
396	ENSG00000201228	Y_RNA	misc_RNA	0	0	Yes
397	ENSG00000251976	RN7SKP141	misc_RNA	0	0	Yes
398	ENSG00000222826	RN7SKP286	misc_RNA	0	0	Yes
399	ENSG00000240584	RN7SL547P	misc_RNA	33	0	Yes
400	ENSG00000222394	Y_RNA	misc_RNA	1	0	No
401	ENSG00000221227	MIR1305	miRNA	0	0	Yes
402	ENSG00000221186	AC114798.1	miRNA	2	0	Yes
403	ENSG00000238641	AC008122.1	miRNA	0	0	Yes
404	ENSG00000238911	AC026357.1	miRNA	2	0	Yes
405	ENSG00000265029	AC023158.1	miRNA	5	0	Yes
406	ENSG00000265345	MIR5188	miRNA	3	0	No
407	ENSG00000239022	AC069082.1	miRNA	0	0	Yes
408	ENSG00000207695	MIR184	miRNA	2	0	Yes
409	ENSG00000266543	AC027811.1	miRNA	3	0	Yes
410	ENSG00000266542	MIR5572	miRNA	0	0	Yes
411	ENSG00000207951	MIR561	miRNA	0	0	Yes
412	ENSG00000264974	MIR4789	miRNA	0	0	Yes
413	ENSG00000221112	AP000908.1	miRNA	2	0	No
414	ENSG00000263945	MIR548Y	miRNA	0	0	Yes
415	ENSG00000251731	AL512359.1	miRNA	0	0	Yes
416	ENSG00000273048	MIR4720	miRNA	1	0	No
417	ENSG00000263785	MIR3182	miRNA	0	0	Yes
418	ENSG00000221563	MIR1269A	miRNA	0	0	Yes
419	ENSG00000264446	AC046130.1	miRNA	3	0	Yes
420	ENSG00000216081	AC010146.2	miRNA	0	0	Yes
421	ENSG00000221449	AL109618.1	miRNA	0	0	Yes
422	ENSG00000221726	AL031653.1	miRNA	33	0	No
423	ENSG00000221762	AC092786.1	miRNA	0	0	Yes
424	ENSG00000266482	AC023157.1	miRNA	0	0	Yes
425	ENSG00000252584	AC023050.1	miRNA	0	0	Yes
426	ENSG00000265855	MIR4514	miRNA	0	0	Yes
427	ENSG00000248197	LINC00290	lincRNA	0	0	Yes
428	ENSG00000249460	RP11-665C14.2	lincRNA	0	0	Yes
429	ENSG00000272646	RP11-188P17.2	lincRNA	2	0	Yes
430	ENSG00000257435	RP11-267D19.1	lincRNA	2	0	Yes
431	ENSG00000269923	RP11-214K3.24	lincRNA	0	0	Yes
432	ENSG00000259234	RP11-17L5.4	lincRNA	3	0	Yes
433	ENSG00000259548	RP11-38G5.2	lincRNA	0	0	Yes
434	ENSG00000261229	RP11-38G5.4	lincRNA	0	0	Yes
435	ENSG00000259967	RP11-2E17.2	lincRNA	0	0	Yes
436	ENSG00000259417	RP11-2E17.1	lincRNA	0	0	Yes
437	ENSG00000259361	LINC00927	lincRNA	0	0	Yes
438	ENSG00000271983	RP11-28H5.2	lincRNA	0	0	Yes
439	ENSG00000259372	CTD-2240J17.1	lincRNA	0	0	Yes
440	ENSG00000259543	CTD-2034I4.1	lincRNA	0	0	Yes
441	ENSG00000225559	AC083867.4	lincRNA	0	0	Yes
442	ENSG00000224375	AC009276.4	lincRNA	0	0	Yes
443	ENSG00000273193	RP11-523G9.3	lincRNA	0	0	Yes
444	ENSG00000260217	RP11-809F4.3	lincRNA	0	0	Yes
445	ENSG00000232461	RP11-644C3.1	lincRNA	0	0	Yes
446	ENSG00000225790	RP11-2L8.1	lincRNA	0	0	Yes
447	ENSG00000270321	RP11-2L8.2	lincRNA	0	0	Yes
448	ENSG00000223930	RP11-33A14.1	lincRNA	0	0	Yes
449	ENSG00000236385	RP11-114M1.2	lincRNA	0	0	Yes
450	ENSG00000228561	RP11-114M1.1	lincRNA	0	0	Yes
451	ENSG00000231574	RP11-91K9.1	lincRNA	0	0	Yes
452	ENSG00000259129	LINC00648	lincRNA	0	0	Yes
453	ENSG00000258751	RP11-2G1.1	lincRNA	0	0	Yes
454	ENSG00000272923	RP11-391L3.1	lincRNA	1	0	No
455	ENSG00000261218	RP11-960L18.1	lincRNA	0	0	Yes
456	ENSG00000260682	7SK	lincRNA	0	0	Yes
457	ENSG00000267107	AC011526.1	lincRNA	0	0	Yes
458	ENSG00000268355	AC006129.1	lincRNA	0	0	Yes
459	ENSG00000270164	AC006129.4	lincRNA	0	0	Yes
460	ENSG00000268027	AC006129.2	lincRNA	0	0	Yes
461	ENSG00000267839	AC020956.3	lincRNA	0	0	Yes
462	ENSG00000225877	AC004603.4	lincRNA	0	0	Yes
463	ENSG00000227606	AC005392.13	lincRNA	0	0	Yes
464	ENSG00000231412	CTC-490G23.2	lincRNA	0	0	Yes
465	ENSG00000268601	AC115522.3	lincRNA	0	0	Yes
466	ENSG00000267058	RP11-15A1.3	lincRNA	0	0	Yes
467	ENSG00000267144	AC067968.3	lincRNA	0	0	Yes
468	ENSG00000267242	AC069278.4	lincRNA	2	0	Yes
469	ENSG00000267614	AC138472.6	lincRNA	0	0	Yes
470	ENSG00000250125	RP11-707A18.1	lincRNA	0	0	Yes
471	ENSG00000250846	RP11-807H7.1	lincRNA	0	0	Yes
472	ENSG00000251527	RP11-51P8.1	lincRNA	0	0	Yes
473	ENSG00000249413	RP11-25H12.1	lincRNA	0	0	Yes
474	ENSG00000272304	RP11-19C24.1	lincRNA	0	0	Yes
475	ENSG00000250075	RP11-584P21.2	lincRNA	0	0	Yes
476	ENSG00000236384	LINC00479	lincRNA	0	4	No
477	ENSG00000237232	ZNF295-AS1	lincRNA	0	0	Yes
478	ENSG00000255628	RP11-313F23.3	lincRNA	4	0	Yes
479	ENSG00000255652	RP11-313F23.4	lincRNA	4	0	Yes
480	ENSG00000259937	RP11-438D14.2	lincRNA	5	0	Yes
481	ENSG00000256538	RP11-847H18.3	lincRNA	4	0	Yes
482	ENSG00000237262	AC068492.1	lincRNA	0	0	Yes
483	ENSG00000234007	AC020601.1	lincRNA	11	0	No
484	ENSG00000224231	AC069394.1	lincRNA	0	0	Yes
485	ENSG00000228043	AC097721.2	lincRNA	0	0	Yes
486	ENSG00000230569	AC114763.1	lincRNA	0	0	Yes
487	ENSG00000260059	RP11-231E19.1	lincRNA	0	0	Yes
488	ENSG00000237772	AC092620.3	lincRNA	0	0	Yes
489	ENSG00000226939	AC062021.1	lincRNA	0	0	Yes
490	ENSG00000229131	AC016710.1	lincRNA	0	0	Yes
491	ENSG00000224028	AC073928.2	lincRNA	0	0	Yes
492	ENSG00000256972	AP000462.3	lincRNA	0	0	Yes
493	ENSG00000255580	AP000462.2	lincRNA	0	0	Yes
494	ENSG00000255599	AP000997.1	lincRNA	0	0	Yes
495	ENSG00000260254	AP000997.2	lincRNA	0	0	Yes
496	ENSG00000246100	LINC00900	lincRNA	0	0	Yes
497	ENSG00000237937	AP000770.1	lincRNA	0	0	Yes
498	ENSG00000231611	AP006216.11	lincRNA	0	0	Yes
499	ENSG00000228482	RP5-859D4.3	lincRNA	0	0	Yes
500	ENSG00000232271	RP4-764O22.1	lincRNA	0	0	Yes
501	ENSG00000261249	RP11-19D2.2	lincRNA	0	0	Yes
502	ENSG00000224711	RP5-988G17.1	lincRNA	0	0	Yes
503	ENSG00000230506	RP11-416N4.4	lincRNA	0	0	Yes
504	ENSG00000256232	RP11-771K4.1	lincRNA	0	0	Yes
505	ENSG00000255760	RP11-428G5.5	lincRNA	0	0	Yes
506	ENSG00000261712	RP11-358L4.1	lincRNA	1	0	Yes
507	ENSG00000260619	RP11-775C24.3	lincRNA	0	0	Yes
508	ENSG00000248694	RP11-18D7.2	antisense	2	0	No
509	ENSG00000251128	WWC2-AS1	antisense	0	0	Yes
510	ENSG00000272979	RP11-647K16.1	antisense	39	55	Yes
511	ENSG00000253559	OSGEPL1-AS1	antisense	0	0	Yes
512	ENSG00000273240	RP11-455J20.3	antisense	0	0	Yes
513	ENSG00000233654	AC093388.3	antisense	53	0	Yes
514	ENSG00000228509	AC006460.2	antisense	15	0	Yes
515	ENSG00000235852	AC005540.3	antisense	0	0	Yes
516	ENSG00000230686	AC067945.2	antisense	0	0	Yes
517	ENSG00000258010	RP11-210M15.1	antisense	0	0	Yes
518	ENSG00000259175	RP11-379K22.2	antisense	0	0	Yes
519	ENSG00000270919	RP11-379K22.3	antisense	0	0	Yes
520	ENSG00000237243	AC022173.2	antisense	0	0	Yes
521	ENSG00000272941	RP11-134L10.1	antisense	0	0	Yes
522	ENSG00000231794	AC009542.2	antisense	0	0	Yes
523	ENSG00000235050	MLIP-AS1	antisense	0	0	Yes
524	ENSG00000228213	NLGN1-AS1	antisense	0	0	Yes
525	ENSG00000226779	NAALADL2-AS2	antisense	0	0	Yes
526	ENSG00000225552	NAALADL2-AS1	antisense	0	0	Yes
527	ENSG00000224746	AC015987.1	antisense	0	0	Yes
528	ENSG00000273391	RP11-634H22.1	antisense	0	0	Yes
529	ENSG00000260213	RP11-303E16.3	antisense	0	0	Yes
530	ENSG00000260495	RP11-55K13.1	antisense	1	0	Yes
531	ENSG00000268833	AC011513.4	antisense	0	0	Yes
532	ENSG00000269177	L34079.3	antisense	0	0	Yes
533	ENSG00000269583	L34079.4	antisense	0	0	Yes
534	ENSG00000267191	RP11-15A1.2	antisense	0	0	Yes
535	ENSG00000266921	RP11-15A1.7	antisense	0	0	Yes
536	ENSG00000267163	AC084219.3	antisense	2	0	Yes
537	ENSG00000186019	AC084219.4	antisense	2	0	Yes
538	ENSG00000266903	CTB-171A8.1	antisense	0	0	Yes
539	ENSG00000236883	AP001615.9	antisense	2	2	No
540	ENSG00000236545	AP001619.3	antisense	4	0	No
541	ENSG00000245482	RP11-847H18.2	antisense	4	0	Yes
542	ENSG00000231890	AC093391.2	antisense	0	0	Yes
543	ENSG00000254638	RP11-356J5.4	antisense	0	0	Yes
544	ENSG00000256947	RP11-64D24.2	antisense	1	0	Yes
545	ENSG00000256195	RP11-64D24.4	antisense	1	0	Yes
546	ENSG00000226645	AP006216.10	antisense	0	0	Yes
547	ENSG00000237978	RP11-385J1.2	antisense	0	0	Yes
548	ENSG00000257456	RP11-310I24.1	antisense	0	0	Yes
549	ENSG00000255867	DENND5B-AS1	antisense	0	0	Yes
550	ENSG00000257530	RP11-843B15.2	antisense	0	0	Yes
551	ENSG00000177699	RP11-16K12.1	antisense	0	0	Yes
552	ENSG00000241772	AC092620.2	3prime_overlapping_ncrna	0	0	Yes
