# Supplementary material for: Genome-wide association study identifies several loci for HEV seropositivity
Source: iScience. 2023 Aug 10;26(9):107586. doi: 10.1016/j.isci.2023.107586 (PMC10470371; doi:10.1016/j.isci.2023.107586)
Supplement: Table S5. List of genes mapped eQTLs from the HEV seropositivity quantitative GWAS related to Figures 1 and 2 — Footnote: ENSG: Ensembl gene IDs; eqtlMapSNPs: The number of SNPs mapped to the gene based on eQTLs mappingg; eqtlMapminP (eqtlMap): The minimum eQTL P-value of mapped SNPs. IndSigSNPs: rsID of the all independent significant SNPs of mapped SNPsList of figure titles and legends. [file mmc3.xlsx]

## Sheet: Table S5
No	ENSG	Symbol	eqtlMapSNPs	eqtlMapminP	Database/Tissue	IndSigSNPs
1	ENSG00000236883	AP001615.9	2	1.13e-05	BIOSQTL/BIOS_eQTL_geneLevel	rs28502553
2	ENSG00000227698	AP001619.2	4	5.17e-07	BIOSQTL/BIOS_eQTL_geneLevel	rs28502553
3	ENSG00000236384	LINC00479	4	4.91e-09	BIOSQTL/BIOS_eQTL_geneLevel	rs28502553
					GTEx/v8/Artery_Tibial
					GTEx/v8/Lung
					GTEx/v8/Skin_Not_Sun_Exposed_Suprapubic
					GTEx/v8/Skin_Sun_Exposed_Lower_leg
					GTEx/v8/Thyroid
					GTEx/v7/Lung
					GTEx/v7/Skin_Not_Sun_Exposed_Suprapubic
					GTEx/v7/Thyroid
					GTEx/v6/Thyroid
4	ENSG00000138386	NAB1	59	1.98e-18	DICE/NK	rs7608839
					eQTLGen_cis_eQTLs	rs60915953
					BIOSQTL/BIOS_eQTL_geneLevel
					GTEx/v8/Adipose_Visceral_Omentum
					GTEx/v8/Artery_Aorta
					GTEx/v8/Artery_Tibial
					GTEx/v8/Cells_Cultured_fibroblasts
					GTEx/v7/Artery_Aorta
5	ENSG00000138379	MSTN	47	8.02e-06	DICE/T_CD4_TH17	rs7608839
					GTEx/v8/Spleen	rs60915953
					GTEx/v8/Stomach
					GTEx/v7/Artery_Tibial
					GTEx/v7/Stomach
6	ENSG00000189362	TMEM194B	59	2.27e-80	eQTLcatalogue/BLUEPRINT_ge_monocyte	rs7608839
					eQTLcatalogue/BLUEPRINT_ge_T-cell	rs60915953
					QTLcatalogue/CEDAR_T-cell_CD4
					eQTLcatalogue/Lepik_2017_ge_blood
					eQTLGen_cis_eQTLs
					BIOSQTL/BIOS_eQTL_geneLevel
					GTEx/v8/Artery_Tibial
					GTEx/v8/Brain_Putamen_basal_ganglia
					GTEx/v8/Esophagu
7	ENSG00000187699	C2orf88	60	7.93e-26	eQTLcatalogue/CEDAR_transverse_colon	rs7608839
					PsychENCODE_eQTLs	rs60915953
					eQTLGen_cis_eQTLs
					GTEx/v8/Muscle_Skeletal
					GTEx/v8/Pituitary
					GTEx/v8/Cells_Cultured_fibroblasts
					GTEx/v8/Thyroid
					GTEx/v7/Pituitary
					GTEx/v7/Cells_Transformed_fibroblasts
					GTEx/v6/Cells_Transformed_fibrobl
8	ENSG00000272979	RP11-647K16.1	55	1.73e-08	eQTLcatalogue/HipSci_ge_iPSC	rs7608839
					PsychENCODE_eQTLs	rs60915953
					GTEx/v8/Adipose_Subcutaneous
					GTEx/v8/Artery_Tibial
					GTEx/v8/Breast_Mammary_Tissue
					GTEx/v8/Esophagus_Mucosa
					GTEx/v8/Lung
					GTEx/v8/Nerve_Tibial
					GTEx/v8/Cells_Cultured_fibroblasts
					GTEx/v8/Skin_Not_Sun_Exposed_Supr
9	ENSG00000122786	CALD1	6	2.94e-06	eQTLcatalogue/TwinsUK_ge_fat	rs4728340
					GTEx/v8/Adipose_Subcutaneous
10	ENSG00000122783	C7orf49	7	3.78e-11	eQTLcatalogue/TwinsUK_ge_LCL	rs4728340
					eQTLGen_cis_eQTLs
					GTEx/v8/Lung
					GTEx/v7/Lung
11	ENSG00000105875	WDR91	7	3.08e-13	eQTLGen_cis_eQTLs	rs4728340
12	ENSG00000138381	ASNSD1	49	3.21e-11	eQTLGen_cis_eQTLs	rs7608839
						rs60915953
13	ENSG00000165502	RPL36AL	8	2.74e-07	eQTLGen_cis_eQTLs	rs67692894
14	ENSG00000129187	DCTD	2	1.44e-39	eQTLGen_cis_eQTLs	rs10002421
					BIOSQTL/BIOS_eQTL_geneLevel
15	ENSG00000183421	RIPK4	4	3.01e-09	eQTLGen_cis_eQTLs	rs28502553
					BIOSQTL/BIOS_eQTL_geneLevel
16	ENSG00000146859	TMEM140	7	1.37e-71	eQTLGen_cis_eQTLs	rs4728340
					GTEx/v8/Muscle_Skeletal
17	ENSG00000115419	GLS	49	1.32e-21	eQTLGen_cis_eQTLs	rs7608839
					GTEx/v8/Testis	rs60915953
18	ENSG00000198130	HIBCH	61	6.3e-177	EyeGEx:eQTLcatalogue/BLUEPRINT_ge_monocyte	rs7608839
					eQTLcatalogue/BLUEPRINT_ge_T-cell	rs60915953
					eQTLcatalogue/CEDAR_rectum
					eQTLcatalogue/CEDAR_transverse_colon
					eQTLcatalogue/Fairfax_2014_IFN24
					eQTLcatalogue/Fairfax_2014_LPS24
					eQTLcatalogue/Fairfax_2014_LPS2
19	ENSG00000141956	PRDM15	4	1.87e-57	EyeGEx:eQTLcatalogue/BLUEPRINT_ge_T-cell	rs28502553
					eQTLcatalogue/BrainSeq_ge_brain
					eQTLcatalogue/Quach_2016_ge_monocyte_LPS
					eQTLcatalogue/Quach_2016_ge_monocyte_Pam3CSK4
					eQTLcatalogue/TwinsUK_ge_fat
					PsychENCODE_eQTLs
					eQTLGen_cis_eQTLs
					BIOSQTL/BIOS_eQTL_geneLevel
20	ENSG00000151690	MFSD6	61	2.69e-219	EyeGEx:eQTLcatalogue/BrainSeq_ge_brain	rs7608839
					eQTLcatalogue/CEDAR_B-cell_CD19	rs60915953
					eQTLcatalogue/CEDAR_T-cell_CD4
					eQTLcatalogue/CEDAR_T-cell_CD8
					eQTLcatalogue/Fairfax_2012_B-cell_CD19
					eQTLcatalogue/HipSci_ge_iPSC
					eQTLcatalogue/Kasela_2017_T-cell_CD4
21	ENSG00000151689	INPP1	60	1.13e-126	EyeGEx:eQTLcatalogue/GENCORD_ge_LCL	rs7608839
					eQTLcatalogue/Nedelec_2016_ge_macrophage_Salmonella	rs60915953
					eQTLcatalogue/Quach_2016_ge_monocyte_LPS
					eQTLcatalogue/Quach_2016_ge_monocyte_naive
					eQTLcatalogue/Quach_2016_ge_monocyte_Pam3CSK4
22	ENSG00000115368	WDR75	8	1.24e-07	GTEx/v6/Nerve_Tibial	rs60915953
23	ENSG00000138378	STAT4	2	6.53e-06	GTEx/v7/Heart_Atrial_Appendage	rs7608839
						rs60915953
24	ENSG00000119242	CCDC92	1	7.16e-05	GTEx/v8/Artery_Aorta	rs112973617
25	ENSG00000150990	DHX37	1	1.43e-05	GTEx/v8/Esophagus_Mucosa	rs112973617
26	ENSG00000112175	BMP5	103	5.88e-06	GTEx/v8/Esophagus_Mucosa	rs12176566
					GTEx/v7/Esophagus_Mucosa
